# Supplementary material for: Giant Small‐Molecule Donors With Controlled Backbone Planarity Afford High‐Performance and Photostable Organic Solar Cells
Source: Adv Sci (Weinh). 2025 Nov 19;13(7):e12427. doi: 10.1002/advs.202512427 (PMC12866850; doi:10.1002/advs.202512427)
Supplement: Supplementary file 2 — Supporting Information [file ADVS-13-e12427-s001.zip]

Archive with 2 entries (2 files):
- EQE_GSMD-anti.csv
- JV_GSMD-anti.csv
