# Supplementary material for: Giant Small‐Molecule Donors With Controlled Backbone Planarity Afford High‐Performance and Photostable Organic Solar Cells
Source: Adv Sci (Weinh). 2025 Nov 19;13(7):e12427. doi: 10.1002/advs.202512427 (PMC12866850; doi:10.1002/advs.202512427)
Supplement: Supplementary file 2 — Supporting Information [file ADVS-13-e12427-s001.zip › EQE_GSMD-anti.csv]

Wavelength	EQE (%)
300	16.4
310	20.7
320	22
330	24.6
340	29
350	29.5
360	36.7
370	37.8
380	44
390	44.8
400	42.7
410	41.1
420	39.4
430	38.6
440	40
450	43.8
460	50
470	57.6
480	65
490	70.6
500	74.1
510	75.7
520	77.2
530	78.1
540	79
550	79.1
560	78.3
570	77.6
580	76.9
590	76.1
600	75.4
610	74.7
620	73.9
630	72.9
640	71.8
650	70.6
660	69.9
670	69.9
680	70.7
690	71.5
700	72.7
710	73.8
720	74.5
730	74.9
740	75.4
750	75.5
760	76
770	75.8
780	76.2
790	76.8
800	77.1
810	77
820	77.7
830	75.3
840	73
850	69.7
860	63.5
870	55.5
880	44.9
890	37.5
900	27.3
910	19.6
920	13
930	9.3
940	5.4
950	3.6
960	2.6
970	1.7
980	0.9
990	0.8
1000	0.8
