# Supplementary material for: Giant Small‐Molecule Donors With Controlled Backbone Planarity Afford High‐Performance and Photostable Organic Solar Cells
Source: Adv Sci (Weinh). 2025 Nov 19;13(7):e12427. doi: 10.1002/advs.202512427 (PMC12866850; doi:10.1002/advs.202512427)
Supplement: Supplementary file 2 — Supporting Information [file ADVS-13-e12427-s001.zip › JV_GSMD-anti.csv]

Voltage(V)	CurrentDensity(mA/cm^2)
-0.05	24.577
-0.031	24.649
-0.012	24.62
0.008	24.536
0.027	24.628
0.046	24.59
0.065	24.532
0.084	24.592
0.104	24.538
0.123	24.504
0.142	24.561
0.161	24.54
0.18	24.509
0.2	24.547
0.219	24.502
0.238	24.44
0.257	24.499
0.276	24.457
0.296	24.411
0.315	24.452
0.334	24.388
0.353	24.347
0.372	24.364
0.392	24.288
0.411	24.242
0.43	24.289
0.449	24.177
0.468	24.181
0.488	24.174
0.507	24.049
0.526	23.99
0.545	23.965
0.564	23.786
0.584	23.706
0.603	23.606
0.622	23.366
0.641	23.168
0.66	22.926
0.68	22.482
0.699	22.037
0.718	21.445
0.737	20.576
0.756	19.451
0.776	17.841
0.795	15.667
0.814	12.872
0.833	9.148
0.852	4.37
0.872	-1.826
0.891	-8.915
